# Supplementary material for: Design and Construction of an Inexpensive Homemade Plant Growth Chamber
Source: PLoS One. 2015 May 12;10(5):e0126826. doi: 10.1371/journal.pone.0126826 (PMC4428828; doi:10.1371/journal.pone.0126826)
Supplement: S1 Table — (XLSX) [file pone.0126826.s002.xlsx]

## Sheet: Sheet1
Item	category	quantity	vender	product#	product.name	price@	extended.price	comments
Air circulation fan	air flow	2	Amazon	n/a	Honeywell HT-904C tabletop air-circulator fan, white	15.99	31.98
Power adaptor, 12V 3A	air flow	1	Amazon	n/a	12V AC Power Adapter for Maxtor OneTouch II III HDD 3100 personal storage	8.09	8.09	for computer fans
Computer fan, 12V	air flow	6	Amazon	n/a	Coolwer Master SickleFlow 120-2000 RPM 120 mm computer case cooling fan (smoke)	8.49	50.94	for feeding air to growth tiers
Shower curtain liner	air flow	1	Amazon	n/a	Maytex No More Mildew Shower Curtain Liner, Clear, 72" x 72"	14.99	14.99
Myler blancket (10/pk)	air flow	1	Amazon	n/a	Emergency Mylar thermal blankets (pack of 10)	7.05	7.05
Vera 3 z-wave controller	control	1	Amazon	n/a	Mi Casa Verde Vera3 Flexible, Powerful and affordable Home Controller	219.95	219.95
z-wave temp humidity sensor	control	2	Amazon	n/a	Z-Wave Wireless temperature/humidty snesor (Brand: EVERSPRING)	54.99	109.98
z-wave switch	control	4	Amazon	n/a	GE45604 Z-Wave technology outdoor module for lighting control, black	36.69	146.76
Power adaptor 4.5V, 1.5A	control	1	digikey.com	237-1414-ND	PWR SUPPLY WALL 4.5V 1.5A	5.79	5.79	for temp humidity sensors
license fee for PLC	control	1	RTS Service	PLC licence	PLC, License (4 PLTS or PLEG devices)	5.95	5.95	support@rts-services.com
Portable A/C	cooling	1	Amazon	n/a	Soleus Air KY-80 Portable Air Conditioner/Dehumidifier/Fan/ with Remote Control	243.56	243.56
Tubing, 1/2" x 10'	cooling	1	Amazon	n/a	Watts SVIG10 Pre-Cut 1/2-inch diameter by 3/8-inch clear vinyl tubing 10-foot length	5.17	5.17	for draining dehumidified water from A/C
Alminum flexible duct, 6" x 25'	cooling	1	Amazon	n/a	ThermoFlo Flexible ducting 6 in x 25 ft	7.95	7.95	for ducts between tent and A/C
Plastic box for relay	cooling	1	Cub (supermarket)	n/a		0.5	0.5
Relay, 120VAC for A/C control	cooling	1	Digikey	PB961-ND	RELAY GEN PURPOSE DPDT 16A 115V	3.62	3.62	for switching cooling cycle
Resistor, 15 kΩ (10/pk)	cooling	1	Digikey	CF14JT15K0CT-ND	RES 15K OHM 1/4W 5% CARBON FILM	0.53	0.53	2 series = 30 kΩ, 2 parallel = 7.5 kΩ: OFF, 30 kΩ; ON, adds 7.5 kΩ parallel to 30 k = 6 kΩ.
Duct insulation sleeve, 6" dia x 5'	cooling	1	HomeDepot	050206023327	6"ductwork insulation sleeve	6.45	6.45	for insulating the duct from A/C to tent
125VAC plug	cooling	1	HomeDepot	078477024225	15A 125V WHT light-duty plug	1.79	1.79	Relay was plugged into a z-wave switch
1-foot extention cable (5/pk)	electrical	1	Amazon	n/a	1-foot extension power cable, 5-pack	8.55	8.55	These were needed to use all outlets while some power adaptors were bulky.
Extension cord, 3pin, 3 out, 10'	electrical	2	HomeDepot	756847000092	16/3 8' brown banana tap ext cord	8.97	17.94	one for night time heaters from a z-wave switch, the other for simply extend the cord for the one below.
Extension cord, 3pin, 6 out, 3'	electrical	1	HomeDepot	6955837500022	6 outlet pwr strip 4' rt angle	4.97	4.97	placed on the top shelf of the back rack unit for power adaptors for computer fans, submercible pump, temp humid sensors and for air circulating fans
twist-on-wire connector	electrical		HomeDepot
electrical tape	electrical	1	HomeDepot	077578057422	3pk electorical tape	0.99	0.99
silicon chauk	general	2	HomeDepot	077027002843	GE Silicone II K&B clear 2.8oz	3.98	7.96
Duct tape, heavy duty	general	2	HomeDepot	052427600356	Gorilla 35 yd heavy duty duct tape	8.67	17.34
glue	general	1	HomeDepot	022078528057	LN PERFECT GLUE CLEAR .75OZ	3.97	3.97
metal wire, 18 gauge, 50'	general	1	HomeDepot	049223501765	ALUM WIRE, 18 gauge, 50'	3.48	3.48
metal wire, 28 gauge, 100'	general	1	HomeDepot	049223501383	GALVANIZED WIRE, 28 gauge, 100'	2.96	2.96
bell wire	general	1	HomeDepot	206-0101BA3	Cerrowire 65 ft. 20/2 Bell Wire	7.97	7.97	for low voltage wiring
twisty	general						0	for organizing wires
solder	general						0
plumbing tape	general	1	HomeDepot	078864178500	1/2"x260" PTFE THRD seal tape	0.49	0.49
saran wrap	general						0
Desktop heater, 200W	heating	2	Amazon	n/a	Lasko #100 MyHeat personal ceramic heater	15.52	31.04
Outdoor mister	humidifier	1	Amazon	n/a	Patio cooling water mister kit outdoor 4 nozzles 8-10' mist zoon	18	18
Fountain pump for humidifer water	humidifier	1	Amazon	n/a	Beckett 130GPH Fountain Pump with auto shut off	34.99	34.99
Tubing, 3/8" x 10' for the pump	humidifier	1	Amazon	n/a	Watts SVIG10 Pre-Cut 3/8-inch diameter by 1/4-inch clear vinyl tubing 10-foot length	4.22	4.22	from pump to a drain
High-pressure pvc tubing, 1/4"id x 50'	humidifier	1	McMaster-Carr	5238K738	High-Pressure PVC Tubing, Food, 1/4" ID, 1/2" OD, 1/8" Wall, clear, 50' L	26.5	26.5	for water for humidifier
Hose adaptor, 3/4" FHT x 1/4" barb - Swivel	humidifier	1	plumbingsupply.com	n/a	Brass Hose Adapter - Swivel Style - 3/4"FHT x 1/4"barb - with hose washer - not for potable / drinking water	3.51	3.51	adaptor to connect high-pressure pvc tubing to water valve
Hose clamp for 3/8"	humidifier	2	Menards	6790600	1/4"-5/8" Hose clamp	0.46	0.92	one for hose adaptor and the other for deionized water tap
Power adaptor, 12V 0.6A for the valve	humidifier	1	sparkfun	TOL-09442	Wall Adapter Power Supply - 12VDC 600mA	5.95	5.95	for water valve. Connected to a z-wave switch
Electrical water valve	humidifier	1	sparkfun	ROB-10456	12V Solenoid Valve - 3/4"	7.95	7.95	for switching water to humidifier
Plastic tub, 44"x16"	humidifier	1	Target	002020719	74qt box	19.99	19.99	for collecting excess water from humidifier
Hookup wires, 25'	lighting	6	Amazon	n/a	18AWG Solid 300V Hook Up Wire - 25' Roll, 6 different colors	5.49	32.94	for wiring from ballasts to fluorescent bulb sockets
Power cord with 3-prong plug for 120VAC	lighting							to connect ballasts to 120 VAC
Flu. Lamp reflector, 48"x24", inc. sockets (5/pk)	lighting	2	Grainger	4KFU1	Kit, Refrofit, Troffer, Reflector, 2x4, PK5	161.78	323.56	Only 6 are needed, but sold as a package of 5. Bulb sockets for T8 bulbs are included: they were modified for T5 bulbs and used.
Flu. Lamp F54T5/841 HO, 48"	lighting	12	HomeDepot	46677414191	PLC 46 T5 54W HO cool white	9.47	113.64
Flu. Lamp ballast, 4 lamps each	lighting	3	iLightDepot.com	LD-GE454MVPS90-E	GE UltraStart GE454MPVPS90-E - 77114 T5HO Programmed Start Ballast	50.5	151.5
Mop head	lighting	1	Cub (supermarket)	n/a		8	8	used to make capillary drainage system for water collected by reflectors
screws&nuts, #10-24 x 1/2" (8/pk)	hardware	4	HomeDepot	030699277216	MACH SVR RND HD CMB ZINC #10-24x1/2"	1.18	4.72
screws&nuts, #8-32 x 3/4" (8/pk)	hardware	3	HomeDepot	030699276417	MACH SCR RND HD CMB ZINC #8-32x3/4"	1.18	3.54
screws&nuts, #8-32 x 1" (8/pk)	hardware	1	HomeDepot	030699276516	MACH SCR RND HD CMB ZINC #8-32x1"	1.18	1.18
washers, #10 (30/pk)	hardware	1	HomeDepot	30699198115	#10 zinc washers	1.18	1.18
washers, 1 1/4" dia., AJB	hardware	28	HomeDepot	AJB	fender waher 3/16 zinc	0.14	3.92	used to fix reflectors and air circulating fans on wired racks
Plant growth tent 5'x5'x6.5'	structure	1	Amazon	n/a	LEDwholesalers GYO1014 78-inch x 60-inch x 60-inch mylar reflective hydroponic grow tent	168	168
Insulation boad, 8'x4'x1/2", R-3.0	structure	5	HomeDepot	748232100036	E/0 1/2" 4x8 FOAMULAR SQ EDGE	9.95	49.75	insulation added outside tent
Wired racks, 3-tier, 48"x18"x75",wheels	structure	2	OfficeWorld.com	ALESW604818BA	Complete Wire Shelving Unit with Caster, 4-Shelf, 48w x 18d x 72h, Black Anthracite	78.98	157.96
Wired shelf, 48"x8"	structure	3	Shelving.com	SI-S0848C	8"d x 48"w Chrome Wire Shelf	20.36	61.08	shelves to connect two wired rack units
Hooks for wired shelf	structure	12	Shelving.com	SI-AHOOK	S-Hook	0.96	11.52
							2193.23
